# Supplementary material for: Detection of unknown strawberry diseases based on OpenMatch and two-head network for continual learning
Source: Front Plant Sci. 2022 Sep 15;13:989086. doi: 10.3389/fpls.2022.989086 (PMC9520169; doi:10.3389/fpls.2022.989086)
Supplement: Supplementary file 1 [file Data_Sheet_1.ZIP]

Archive with 13 entries (13 files):
- fig1.jpg
- fig10.jpg
- fig11.jpg
- fig12.jpg
- fig13.jpg
- fig2.jpg
- fig3.jpg
- fig4.jpg
- fig5.jpg
- fig6.jpg
- fig7.jpg
- fig8.jpg
- fig9.jpg
