# Supplementary material for: Detection of unknown strawberry diseases based on OpenMatch and two-head network for continual learning
Source: Front Plant Sci. 2022 Sep 15;13:989086. doi: 10.3389/fpls.2022.989086 (PMC9520169; doi:10.3389/fpls.2022.989086)
Supplement: Supplementary file 2 [file Data_Sheet_2.ZIP]

Archive with 1 entries (1 files):
- fig10.png
