# Supplementary material for: Detection of unknown strawberry diseases based on OpenMatch and two-head network for continual learning
Source: Front Plant Sci. 2022 Sep 15;13:989086. doi: 10.3389/fpls.2022.989086 (PMC9520169; doi:10.3389/fpls.2022.989086)
Supplement: Supplementary file 4 [file Data_Sheet_4.ZIP]

Archive with 11 entries (11 files):
- fig1.png
- fig11.png
- fig12.png
- fig2.png
- fig3.png
- fig4.png
- fig5.png
- fig6.png
- fig7.png
- fig8.png
- fig9.png
